# Supplementary material for: Radiomics Analysis on [68Ga]Ga-PSMA-11 PET and MRI-ADC for the Prediction of Prostate Cancer ISUP Grades: Preliminary Results of the BIOPSTAGE Trial
Source: Cancers (Basel). 2022 Apr 8;14(8):1888. doi: 10.3390/cancers14081888 (PMC9028386; doi:10.3390/cancers14081888)
Supplement: Supplementary file 1 [file cancers-14-01888-s001.zip]

Archive with 1 entries (1 files):
- cancers-1609937-supplementary.xls
