# Supplementary material for: Radiomics Analysis on [68Ga]Ga-PSMA-11 PET and MRI-ADC for the Prediction of Prostate Cancer ISUP Grades: Preliminary Results of the BIOPSTAGE Trial
Source: Cancers (Basel). 2022 Apr 8;14(8):1888. doi: 10.3390/cancers14081888 (PMC9028386; doi:10.3390/cancers14081888)
Supplement: Supplementary file 1 [file cancers-14-01888-s001.zip › cancers-1609937-supplementary.xls]

## Sheet: Foglio 1 - BIOPSTAGE Radiomics 
BIOPSTAGE Radiomics - Patients characteristics (detailed)
Patient	Age	PSA (ng/ml)	ISUP	cT stage	High risk features	pT stage	Prostate Volume (cc)	Time between mpMRI and PSMA PET (days)	Time between Imaging and Pathology (days)
1	68	6.8	1	2c	cT	2c	56	35	45
2	48	4.4	3	2c	cT	2c	43	3	14
3	61	4	1	2c	cT	2c	62	4	24
4	72	2.2	4	2b	ISUP	2c	59	4	9
5	70	8.14	1	2c	cT	3b	35	21	66
6	64	8.7	2	2c	cT	2c	86	5	31
7	59	33.9	1	2a	PSA	2b	84	8	48
8	55	5.8	1	2c	cT	2c	48	6	79
9	69	11.7	1	2c	cT	2c	52	1	58
10	66	2.8	2	2c	cT	2c	24	3	104
11	54	9.7	1	2c	cT	2c	48	4	83
12	59	8.7	2	2c	cT	3a	30	14	59
13	55	6.1	5	2c	cT, ISUP	2c	40	15	15
14	62	2.7	3	2c	cT	3a	32	10	38
15	65	7.3	4	2a	ISUP	2a	48	21	80
16	59	4.7	2	2c	cT	2c	38	4	17
17	44	4.2	4	2a	ISUP	2a	27	9	190
18	66	4.9	4	2a	ISUP	2b	31	1	148
19	65	5.4	1	2c	cT	3a	49	9	112
20	59	4.9	2	2c	cT	3b	60	8	35
21	69	14.4	2	2c	cT	3a	57	14	24
22	59	13.3	2	2c	cT	2c	39	7	98
23	68	4.3	4	2a	ISUP	2a	61	6	96
24	57	4.4	1	2c	cT	2c	42	19	50
25	65	7.2	2	2c	cT	3b	27	9	6
26	65	37	1	2b	PSA	2a	95	3	77
27	70	8.5	3	2c	cT	2c	78	12	28
28	54	7.06	1	2c	cT	2c	43	7	126
